# Supplementary material for: Prognostic Value of Axillary Lymph Node Texture Parameters Measured by Pretreatment 18F-Fluorodeoxyglucose Positron Emission Tomography/Computed Tomography in Locally Advanced Breast Cancer with Neoadjuvant Chemotherapy
Source: Diagnostics (Basel). 2022 Sep 22;12(10):2285. doi: 10.3390/diagnostics12102285 (PMC9600297; doi:10.3390/diagnostics12102285)
Supplement: Supplementary file 1 [file diagnostics-12-02285-s001.zip]

Archive with 1 entries (1 files):
- diagnostics-1866826-supplementary.pdf
